# Supplementary material for: Multi-Omics Integration Improves Polygenic Risk Prediction for Lipid Traits: A Multi-Ancestry Study in UK Biobank
Source: Genes (Basel). 2026 Jul 22;17(7):840. doi: 10.3390/genes17070840 (PMC13409989; doi:10.3390/genes17070840)
Supplement: Supplementary file 1 [file genes-17-00840-s001.zip]

Archive with 1 entries (1 files):
- genes-4380617-supplementary.pdf
